# Supplementary material for: Longitudinal Coupling between Eating Disorder Psychopathology and Depression in Patients with Anorexia Nervosa and Bulimia Nervosa Treated with Enhanced Cognitive Behavior Therapy: A One-Year Follow-Up Study
Source: Brain Sci. 2023 Mar 24;13(4):535. doi: 10.3390/brainsci13040535 (PMC10136486; doi:10.3390/brainsci13040535)
Supplement: Supplementary file 1 [file brainsci-13-00535-s001.zip]

Archive with 1 entries (1 files):
- brainsci-2280464-supplementary.pdf
